# Supplementary material for: Optical Genome Mapping in Routine Human Genetic Diagnostics—Its Advantages and Limitations
Source: Genes (Basel). 2021 Dec 8;12(12):1958. doi: 10.3390/genes12121958 (PMC8701374; doi:10.3390/genes12121958)
Supplement: Supplementary file 1 [file genes-12-01958-s001.zip]

Archive with 1 entries (1 files):
- genes-1489756-supplementary.pdf
